# Supplementary material for: Comparative and phylogenetic analysis of the complete chloroplast genome sequences of Allium mongolicum
Source: Sci Rep. 2022 Dec 15;12:21676. doi: 10.1038/s41598-022-26354-0 (PMC9755143; doi:10.1038/s41598-022-26354-0)
Supplement: Supplementary file 1 — Supplementary Information 1. [file 41598_2022_26354_MOESM1_ESM.xlsx]

## Sheet: Sheet1
Table S1: The nucleotide variability (Pi) value in 55 Allium species.
Window	Midpoint	Pi
1-1159	793	0.00819
694-1419	1053	0.00881
951-1652	1259	0.00893
1160-2044	1519	0.01329
1420-2516	1795	0.02371
1653-2725	2205	0.02909
2045-2925	2625	0.03341
2517-3125	2825	0.033
2726-3340	3025	0.03533
2926-3578	3240	0.03307
3126-3832	3478	0.03096
3341-4053	3684	0.03185
3579-4389	3953	0.03579
3833-4640	4191	0.03598
4054-5074	4520	0.03658
4390-7082	4943	0.04155
4660-9822	5210	0.04212
5075-10041	9660	0.041
7083-10250	9924	0.03235
9823-11066	10147	0.02918
10042-11897	10828	0.03915
10251-13336	11174	0.03994
11067-13649	12665	0.04351
11898-13908	13501	0.0343
13337-14138	13769	0.03072
13650-14476	14036	0.0335
13909-14758	14358	0.03319
14139-14970	14658	0.03102
14477-15170	14864	0.01962
14759-15373	15070	0.01384
14971-15573	15273	0.01701
15171-15779	15473	0.01792
15374-15979	15679	0.01779
15574-16189	15879	0.01542
15780-16396	16079	0.01737
15980-16596	16296	0.0216
16190-16906	16496	0.0209
16397-17372	16702	0.02377
16597-17765	17175	0.02116
16907-17968	17483	0.0216
17373-18640	17865	0.02142
17766-18840	18485	0.01905
17969-19953	18740	0.02015
18641-20153	19469	0.01368
18841-20353	20053	0.01459
19954-20553	20253	0.01576
20154-20810	20453	0.01905
20354-21142	20653	0.02421
20554-22150	21018	0.03251
20811-22356	21987	0.03518
21143-22556	22256	0.03087
22151-22756	22456	0.02242
22357-22956	22656	0.02093
22557-23174	22856	0.02236
22757-23386	23074	0.02687
22957-23601	23274	0.0314
23175-23819	23495	0.03306
23387-24072	23713	0.0303
23602-24281	23928	0.02655
23820-24481	24181	0.02622
24073-24705	24381	0.03171
24282-24941	24587	0.03536
24482-25141	24841	0.03205
24706-25347	25041	0.02395
24942-25547	25247	0.01826
25142-25753	25447	0.01679
25348-25953	25653	0.01353
25548-26153	25853	0.01117
25754-26360	26053	0.01137
25954-26658	26253	0.01791
26154-26876	26485	0.02273
26361-27100	26776	0.02872
26659-27306	27000	0.02282
26877-27506	27206	0.01831
27101-27712	27406	0.01168
27307-27912	27612	0.01173
27507-28112	27812	0.01128
27713-28353	28012	0.01485
27913-28682	28212	0.01964
28113-29114	28546	0.02424
28365-29317	28793	0.02353
28683-29517	29214	0.0193
29115-29717	29417	0.01426
29318-29917	29617	0.01283
29518-30117	29817	0.01228
29718-30317	30017	0.01404
29918-30517	30217	0.0124
30118-30717	30417	0.01436
30318-30923	30617	0.01438
30518-31129	30823	0.01967
30718-31329	31023	0.01934
30924-31535	31229	0.02061
31130-31765	31435	0.0159
31330-31965	31665	0.01315
31545-32165	31865	0.01196
31766-32365	32065	0.01154
31966-32565	32265	0.01405
32166-32771	32465	0.01378
32366-33001	32671	0.01821
32566-33934	32871	0.02356
32772-36044	33141	0.03498
33002-37235	35751	0.03337
33935-37639	36187	0.02938
36045-39234	37514	0.02184
37236-39734	37744	0.02883
37640-40064	39409	0.03521
39235-40545	39956	0.03578
39735-41010	40193	0.03523
40065-42984	40876	0.03476
40546-43199	41907	0.02933
41011-43399	43090	0.02097
42985-43746	43299	0.01325
43200-44015	43499	0.01324
43400-44221	43909	0.0125
43747-44433	44115	0.01105
44016-44633	44333	0.01131
44222-44839	44533	0.01246
44434-45049	44733	0.01553
44634-45254	44939	0.01406
44840-45454	45151	0.01353
45050-45708	45354	0.01324
45255-46057	45569	0.02125
45455-46774	45919	0.021
45709-47243	46674	0.0252
46058-47833	46947	0.01834
46775-48052	47725	0.02257
47247-48252	47952	0.01809
47834-48485	48152	0.02054
48053-48709	48363	0.01455
48253-48909	48585	0.01164
48486-49112	48809	0.00729
48710-49402	49009	0.00812
48910-49608	49212	0.00842
49113-49811	49508	0.00999
49403-50023	49708	0.01227
49609-50283	49914	0.01342
49812-50489	50132	0.01496
50024-50689	50386	0.01306
50284-50895	50589	0.01025
50490-51095	50795	0.00742
50690-51295	50995	0.00679
50896-51498	51195	0.00867
51096-51698	51395	0.01205
51296-51898	51598	0.01187
51499-52158	51798	0.01243
51699-52358	52058	0.00962
51899-52558	52258	0.0105
52159-52758	52458	0.01278
52359-52958	52658	0.01305
52559-53166	52858	0.01306
52759-54123	53058	0.01654
52959-54343	53372	0.02041
53167-54635	54243	0.02596
54124-54857	54471	0.02107
54344-55140	54757	0.02287
54636-55340	54985	0.01686
54858-55561	55240	0.0188
55141-55809	55444	0.01663
55341-56037	55695	0.0234
55562-56275	55923	0.02461
55810-57029	56144	0.03082
56038-57448	56451	0.03086
56276-57868	57285	0.032
57030-58068	57759	0.0224
57449-58286	57968	0.01551
57869-58842	58168	0.01652
58069-74243	58677	0.02391
58290-74587	61101	0.03584
58843-74814	74391	0.03704
74244-75059	74711	0.03378
74588-75262	74950	0.02512
74815-75468	75159	0.01759
75060-75671	75365	0.01538
75263-76674	75571	0.02372
75469-77262	75937	0.03349
75672-77598	77079	0.03817
76675-77798	77452	0.03069
77263-77998	77698	0.02207
77599-79201	77898	0.0184
77799-79477	78098	0.02095
77999-79686	79377	0.02341
79202-79895	79586	0.02129
79478-80220	79786	0.02064
79687-80430	79995	0.02018
79896-80630	80330	0.02036
80221-80830	80530	0.01716
80431-81030	80730	0.01518
80631-81230	80930	0.0142
80831-81643	81130	0.02155
81031-82525	81473	0.03219
81231-82862	81868	0.04367
81644-83083	82762	0.03415
82526-83286	82962	0.0235
82863-83494	83183	0.01152
83084-83763	83394	0.01321
83287-84382	83607	0.02035
83495-85415	84202	0.02749
83764-85724	85315	0.03115
84383-86115	85614	0.02693
85416-86419	85894	0.02638
85725-86924	86316	0.02724
86116-87427	86780	0.02998
86420-87957	87033	0.03283
86925-88323	87841	0.03315
87428-88541	88057	0.02684
87958-88954	88432	0.02141
88324-89276	88644	0.0221
88542-89488	89167	0.02267
88955-89764	89376	0.02373
89277-89986	89606	0.0185
89494-90302	89869	0.02351
89765-90524	90098	0.02172
89987-90778	90417	0.02447
90303-91116	90666	0.02153
90525-91502	90881	0.02364
90779-91753	91278	0.02068
91117-91956	91632	0.01887
91503-92311	91853	0.01636
91754-92607	92200	0.02518
91957-92867	92425	0.03303
92312-93133	92761	0.03309
92608-93411	92967	0.03063
92868-93630	93273	0.02358
93134-93830	93530	0.02303
93412-94036	93730	0.01558
93631-94239	93936	0.0144
93831-94439	94136	0.01273
94037-94639	94339	0.01273
94240-94839	94539	0.0134
94440-95204	94739	0.01454
94640-95443	94939	0.01734
94840-95660	95308	0.01746
95205-95860	95543	0.01704
95444-96135	95760	0.01819
95661-96511	96006	0.02625
95861-96790	96264	0.03332
96136-97063	96649	0.03755
96512-97269	96925	0.02791
96791-97475	97169	0.01972
97064-97741	97369	0.01282
97270-97984	97575	0.01795
97476-98224	97872	0.02326
97742-98462	98101	0.02526
97985-98810	98347	0.02417
98225-99010	98694	0.02054
98463-99216	98910	0.01512
98811-99535	99110	0.01861
99011-100030	99341	0.02125
99217-100233	99924	0.0267
99536-100439	100130	0.02278
100031-100639	100339	0.02252
100234-100839	100539	0.01809
100440-101066	100739	0.01643
100640-101275	100963	0.01424
100840-102137	101166	0.02374
101067-102374	101423	0.02576
101276-102574	102268	0.02878
102138-103103	102474	0.02358
102375-103303	102692	0.02066
102575-103522	103203	0.02011
103104-103749	103403	0.02148
103304-103973	103649	0.02358
103538-104452	103849	0.02897
103750-104785	104157	0.03377
103974-105208	104584	0.03778
104453-105606	105052	0.04078
104786-105979	105453	0.03295
105209-106179	105879	0.02821
105607-106385	106079	0.02196
105980-107254	106279	0.02195
106180-107454	106496	0.01813
106386-107686	107354	0.01101
107255-107902	107580	0.00982
107455-108102	107796	0.01021
107687-108316	108002	0.00929
107903-108557	108210	0.00581
108103-108763	108421	0.00363
108317-108963	108663	0.00446
108558-109166	108863	0.00524
108764-109366	109063	0.00696
108964-109595	109266	0.00583
109167-109819	109484	0.00467
109367-110042	109719	0.00514
109596-110242	109942	0.00627
109820-110466	110142	0.00905
110043-110666	110342	0.00741
110243-110866	110566	0.00644
110467-111228	110766	0.00488
110667-111431	110972	0.00546
110867-111631	111331	0.00558
111229-111976	111531	0.0069
111432-112176	111731	0.00742
111632-112397	112076	0.00828
111977-112669	112282	0.00835
112177-112869	112497	0.00808
112398-113069	112769	0.00717
112670-113371	112969	0.00548
112870-113571	113253	0.00735
113070-113797	113471	0.00778
113372-114018	113691	0.00715
113572-114227	113918	0.005
113798-114688	114127	0.00642
114019-114888	114393	0.00646
114228-115161	114788	0.008
114689-115364	114988	0.0058
114889-115564	115264	0.0048
115162-115764	115464	0.00374
115365-115964	115664	0.00587
115565-116170	115864	0.00841
115765-116436	116070	0.00852
115965-116642	116279	0.00712
116171-116932	116542	0.00806
116437-117205	116832	0.00758
116643-117450	117084	0.00885
116933-117687	117334	0.00693
117206-118035	117573	0.00667
117451-118257	117929	0.0062
117688-118517	118135	0.00735
118036-118751	118400	0.00741
118258-118951	118623	0.00586
118518-119160	118851	0.00453
118752-119360	119060	0.00419
118952-119560	119260	0.00405
119161-119772	119460	0.00738
119361-119988	119664	0.00718
119561-120382	119878	0.00692
119773-120582	120097	0.00248
119989-120782	120482	0.00201
120383-120982	120682	0.00174
120583-121282	120882	0.00353
120783-121494	121109	0.00402
120983-121694	121394	0.00534
121283-121898	121594	0.00574
121495-122120	121794	0.00574
121695-122320	121998	0.00542
121899-122520	122220	0.00341
122121-122736	122420	0.00472
122321-123047	122620	0.00524
122521-123332	122862	0.00955
122737-123605	123200	0.00941
123048-123839	123494	0.00941
123352-124061	123709	0.00783
123606-124707	123947	0.0079
123840-124920	124607	0.00773
124062-125127	124816	0.00558
124708-125327	125027	0.00349
124921-125527	125227	0.00191
125128-125727	125427	0.00084
125328-125927	125627	0.00089
125528-126127	125827	0.00111
125728-126327	126027	0.00096
125928-126527	126227	0.00096
126128-126754	126427	0.00264
126328-126959	126640	0.0032
126528-127160	126859	0.00399
126755-127389	127059	0.00281
126960-127635	127267	0.00287
127161-127870	127523	0.00255
127390-128071	127755	0.00171
127636-128276	127971	0.00208
127871-128495	128176	0.00283
128072-128722	128382	0.00391
128277-128947	128609	0.00498
128496-129172	128827	0.00502
128723-129373	129072	0.00395
128948-129573	129272	0.00206
129173-129774	129473	0.00091
129374-129974	129673	0.00091
129574-130175	129874	0.00101
129775-130376	130075	0.00106
129975-130580	130276	0.0023
130176-130780	130476	0.00254
130377-130980	130680	0.00253
130581-131180	130880	0.00124
130781-131386	131080	0.00096
130981-131586	131280	0.00095
131181-131786	131486	0.00095
131387-131990	131686	0.00095
131587-132205	131886	0.00314
131787-132452	132090	0.00718
131991-132750	132325	0.0098
132206-133432	132627	0.01239
132453-133653	133321	0.00958
132751-133917	133541	0.01028
133433-134117	133810	0.00726
133654-134323	134017	0.0075
133918-136145	134217	0.01153
134118-137308	134522	0.03082
134324-142426	136852	0.04737
136146-144557	137728	0.06516
137309-145167	143391	0.06195
142427-145893	144945	0.06222
144558-146458	145433	0.05878
145168-146875	146235	0.05942
145894-147456	146670	0.05764
146459-148080	147132	0.05211
146876-149285	147687	0.05213
147457-150072	148498	0.05397
148081-150650	149714	0.05738
149286-151303	150416	0.05671
150073-151886	151181	0.0513
150651-152188	151512	0.04497
151304-152501	152047	0.03914
151887-153066	152348	0.04144
152210-153581	152797	0.04356
152502-153917	153390	0.04909
153067-154342	153753	0.04812
153582-154677	154222	0.0457
153918-155373	154469	0.03857
154343-155638	154795	0.03688
154681-155942	155478	0.03267
155374-156273	155802	0.03811
155639-156719	156088	0.04185
155943-157356	156459	0.05392
156274-157655	157224	0.05747
156720-158053	157532	0.05586
157357-158664	157839	0.0577
157656-158975	158405	0.06089
158054-159428	158791	0.06568
158665-159812	159249	0.06638
158976-160065	159590	0.06455
159429-160398	159947	0.06769
159813-160724	160208	0.06398
160066-160965	160573	0.06052
160416-161351	160848	0.05837
160725-161876	161212	0.05813
160966-162256	161700	0.06422
161352-162468	162156	0.06315
161877-162668	162362	0.05457
162257-163336	162568	0.03599
162469-163539	163224	0.01837
162669-163739	163439	0.00912
163337-163939	163639	0.00597
163540-164203	163839	0.00788
163740-164430	164092	0.00729
163940-165102	164325	0.00997
164204-165404	164536	0.00934
164431-165656	165225	0.01419
165103-165860	165527	0.01036
165405-166064	165760	0.00757
165659-166264	165964	0.00147
165861-166470	166164	0.00095
166065-166670	166364	0.00101
166265-166870	166570	0.00095
166471-167070	166770	0.00096
166671-167274	166970	0.0021
166871-167474	167170	0.00253
167071-167675	167374	0.00254
167275-167876	167574	0.00139
167475-168076	167775	0.00106
167676-168277	167976	0.00106
167877-168477	168177	0.00102
168077-168678	168377	0.00091
168278-168903	168578	0.00327
168478-169128	168793	0.00383
168679-169368	169023	0.00537
168904-169574	169245	0.00394
169129-169779	169468	0.00396
169369-169980	169674	0.00255
169575-170216	169880	0.00202
169780-170472	170097	0.0021
169981-170688	170328	0.00255
170217-170889	170583	0.0027
170473-171106	170789	0.00275
170689-171321	170989	0.00404
170890-171521	171208	0.00331
171107-171721	171421	0.00248
171322-171921	171621	0.00096
171522-172121	171821	0.00096
171722-172321	172021	0.001
171922-172521	172221	0.00089
172122-172721	172421	0.00084
172322-172929	172621	0.00219
172522-173142	172821	0.00349
172722-173791	173042	0.00608
172930-174018	173647	0.00785
173143-174254	173909	0.00807
173792-174527	174154	0.00771
174019-174812	174374	0.00949
174255-175126	174709	0.0103
174528-175342	175000	0.00931
174813-175542	175242	0.00513
175127-175753	175442	0.00375
175343-175963	175642	0.00346
175543-176168	175863	0.00509
175754-176368	176068	0.00568
175964-176580	176268	0.00563
176169-176873	176468	0.00546
176369-177073	176758	0.0042
176626-177273	176973	0.00359
176874-177473	177173	0.00174
177074-177867	177373	0.00201
177274-178085	177767	0.00254
177474-178295	177983	0.00692
177868-178495	178191	0.00718
178086-178695	178395	0.00797
178296-178904	178595	0.00405
178496-179118	178795	0.00446
178696-179338	179004	0.004
178905-179598	179232	0.00669
179119-179820	179492	0.00714
179339-180167	179719	0.00729
179599-180404	180059	0.00549
179821-180649	180281	0.00662
180168-180918	180520	0.00781
180405-181208	180767	0.00908
180650-181498	181018	0.00849
180919-181707	181308	0.00748
181209-181913	181598	0.00805
181499-182113	181807	0.00845
181708-182313	182013	0.00841
181914-182513	182213	0.00501
182114-182716	182413	0.00331
182314-182984	182613	0.00492
182514-183184	182884	0.00586
182717-183645	183084	0.00806
182985-183854	183479	0.00646
183185-184075	183745	0.00727
183646-184301	183954	0.00506
183855-184501	184181	0.0072
184076-184803	184401	0.00692
184302-185003	184619	0.00746
184508-185203	184903	0.00559
184804-185484	185103	0.00674
185004-185696	185375	0.00742
185204-185896	185590	0.00847
185485-186240	185796	0.00823
185697-186440	186140	0.00759
185897-186645	186340	0.00544
186241-187007	186540	0.00502
186441-187207	186901	0.00461
186646-187407	187107	0.00505
187008-187631	187307	0.00633
187208-187831	187531	0.00752
187408-188054	187731	0.00888
187632-188277	187931	0.00643
187832-188506	188154	0.0053
188055-188706	188388	0.00478
188278-188909	188606	0.00577
188507-189109	188809	0.00691
188707-189315	189009	0.00524
188910-189555	189209	0.00441
189110-189769	189450	0.00364
189316-189969	189661	0.00571
189556-190185	189869	0.00912
189770-191026	190068	0.01017
