# Supplementary material for: Comparative and phylogenetic analysis of the complete chloroplast genome sequences of Allium mongolicum
Source: Sci Rep. 2022 Dec 15;12:21676. doi: 10.1038/s41598-022-26354-0 (PMC9755143; doi:10.1038/s41598-022-26354-0)
Supplement: Supplementary file 2 — Supplementary Information 2. [file 41598_2022_26354_MOESM2_ESM.xlsx]

## Sheet: Sheet1
Table S2: Codon content of amino acid and stop codon of Allium species.
		A. altaicum	A. chrysanthum	A. fistulosum	A. schoenoprasum	A. cepa	A. galanthum	A. caeruleum	A. chinense	A. monanthum	A. oschaninii	A. praemixtum	A. pskemense	A. schoenoprasoides	A. ampeloprasum	A. ferganicum	A. sativum	A. cyathophorum	A. hookeri	A. trifurcatum	A. fetisowii	A. karataviense	A. nerinifolium	A. neriniflorum	A. nanodes	A. ovalifolium	A. prattii	A. tricoccum	A. victorialis	A. changduense	A. chrysocephalum	A. cyaneum	A. forrestii	A. kingdonii	A. koreanum	A. maowenense	A. mongolicun	A. nigrum	A. obliquum	A. paepalanthoides	A. plurifoliatum	A. polyrhizum	A. przewalskianum	A. ramosum	A. rude	A. senescens	A. sikkimense	A. spicatum	A. strictum
Phe	UUU	1.28	1.28	1.28	1.29	1.27	1.28	1.27	1.28	1.28	1.29	1.28	1.28	1.29	1.29	1.29	1.3	1.28	1.28	1.29	1.28	1.28	1.35	1.27	1.29	1.08	1.32	1.28	1.28	1.28	1.28	1.29	1.29	1.28	1.29	1.28	1.279	1.28	1.28	1.18	1.29	1.28	1.37	1.17	1.27	1.28	1.3	1.29	1.28
	UUC	0.72	0.72	0.72	0.71	0.73	0.72	0.73	0.72	0.72	0.71	0.72	0.72	0.71	0.71	0.71	0.7	0.72	0.72	0.71	0.72	0.72	0.65	0.73	0.71	0.92	0.68	0.72	0.72	0.72	0.72	0.71	0.71	0.72	0.71	0.72	0.721	0.72	0.72	0.82	0.71	0.72	0.63	0.83	0.73	0.72	0.7	0.71	0.72
Leu	UUA	1.98	2	1.95	1.99	1.96	1.98	1.99	1.97	1.92	1.98	1.97	1.97	1.98	1.99	2	1.97	1.96	1.9	1.94	1.96	1.94	2.14	1.94	1.9	1	1.98	1.93	1.91	1.97	1.99	2.01	1.98	1.95	1.99	1.98	1.981	2	1.97	1.3	1.98	1.97	2.23	1.49	2	1.97	1.98	1.96	1.99
	UUG	1.22	1.2	1.19	1.21	1.19	1.22	1.2	1.21	1.23	1.21	1.21	1.21	1.2	1.23	1.22	1.19	1.22	1.28	1.23	1.23	1.26	1.17	1.24	1.25	1.43	1.27	1.25	1.25	1.21	1.21	1.18	1.21	1.24	1.21	1.22	1.223	1.21	1.23	1.37	1.19	1.21	1.14	1.34	1.2	1.22	1.19	1.22	1.21
	CUU	1.25	1.25	1.24	1.24	1.24	1.25	1.24	1.25	1.24	1.25	1.25	1.25	1.24	1.25	1.24	1.23	1.25	1.22	1.25	1.24	1.26	1.2	1.24	1.24	1.01	1.2	1.25	1.24	1.24	1.25	1.24	1.25	1.24	1.22	1.24	1.245	1.29	1.25	1.08	1.27	1.24	1.2	1.1	1.25	1.25	1.26	1.24	1.22
	CUC	0.39	0.4	0.44	0.4	0.43	0.39	0.41	0.41	0.41	0.4	0.4	0.4	0.41	0.39	0.4	0.44	0.41	0.42	0.41	0.41	0.4	0.36	0.4	0.42	0.74	0.4	0.41	0.41	0.4	0.4	0.41	0.4	0.41	0.41	0.41	0.4	0.46	0.39	0.68	0.41	0.42	0.35	0.56	0.4	0.4	0.41	0.41	0.41
	CUA	0.82	0.82	0.83	0.82	0.83	0.82	0.82	0.82	0.84	0.84	0.84	0.83	0.82	0.81	0.8	0.83	0.82	0.84	0.81	0.81	0.82	0.82	0.83	0.83	1	0.8	0.81	0.82	0.84	0.82	0.84	0.83	0.82	0.82	0.81	0.816	0.7	0.82	0.89	0.83	0.82	0.79	0.97	0.82	0.82	0.84	0.82	0.82
	CUG	0.33	0.33	0.34	0.34	0.34	0.33	0.34	0.33	0.35	0.33	0.33	0.33	0.34	0.33	0.34	0.33	0.34	0.35	0.36	0.35	0.34	0.31	0.36	0.37	0.83	0.34	0.36	0.36	0.33	0.33	0.33	0.33	0.35	0.34	0.34	0.335	0.34	0.34	0.68	0.32	0.34	0.29	0.55	0.33	0.33	0.33	0.35	0.35
Ile	AUU	1.48	1.48	1.47	1.48	1.46	1.48	1.46	1.47	1.46	1.48	1.47	1.47	1.47	1.47	1.47	1.46	1.47	1.45	1.46	1.46	1.45	1.5	1.46	1.48	0.99	1.49	1.47	1.47	1.47	1.47	1.47	1.47	1.46	1.48	1.47	1.471	1.57	1.47	1.22	1.47	1.47	1.49	1.24	1.48	1.47	1.47	1.47	1.48
	AUC	0.57	0.56	0.58	0.56	0.58	0.57	0.57	0.57	0.58	0.57	0.57	0.57	0.57	0.57	0.57	0.58	0.58	0.58	0.57	0.59	0.59	0.55	0.59	0.57	0.89	0.57	0.58	0.58	0.57	0.56	0.56	0.57	0.58	0.57	0.57	0.57	0.71	0.57	0.84	0.57	0.58	0.54	0.79	0.56	0.57	0.57	0.57	0.56
	AUA	0.96	0.96	0.95	0.96	0.95	0.95	0.97	0.96	0.96	0.95	0.96	0.96	0.96	0.96	0.96	0.96	0.95	0.97	0.97	0.95	0.96	0.95	0.95	0.94	1.12	0.94	0.94	0.95	0.96	0.96	0.96	0.95	0.96	0.95	0.97	0.958	0.72	0.96	0.94	0.96	0.95	0.96	0.98	0.96	0.96	0.96	0.96	0.96
Met	AUG	1	1	1	1	1	1	1	1	1	1	1	1	1	1	1	1	1	1	1	1	1	1	1	1	1	1	1	1	1	1	1	1	1	1	1	1	1	1	1	1	1	1	1	1	1	1	1	1
Val	GUU	1.47	1.47	1.45	1.46	1.46	1.46	1.46	1.47	1.46	1.47	1.47	1.46	1.45	1.47	1.5	1.45	1.45	1.46	1.46	1.47	1.46	1.48	1.47	1.46	1.18	1.45	1.46	1.46	1.46	1.47	1.46	1.46	1.48	1.47	1.46	1.473	1.57	1.46	1.35	1.47	1.46	1.44	1.29	1.47	1.46	1.45	1.46	1.47
	GUC	0.47	0.49	0.5	0.48	0.5	0.48	0.49	0.47	0.49	0.47	0.48	0.48	0.48	0.45	0.47	0.48	0.49	0.5	0.49	0.47	0.48	0.43	0.47	0.48	0.73	0.47	0.47	0.47	0.47	0.49	0.48	0.47	0.49	0.47	0.49	0.471	0.57	0.47	0.65	0.45	0.48	0.45	0.59	0.49	0.48	0.48	0.49	0.48
	GUA	1.51	1.5	1.5	1.51	1.5	1.5	1.51	1.51	1.52	1.5	1.5	1.51	1.52	1.53	1.5	1.51	1.49	1.5	1.48	1.51	1.5	1.59	1.53	1.51	1.18	1.55	1.51	1.52	1.51	1.49	1.52	1.49	1.47	1.52	1.5	1.513	1.32	1.53	1.21	1.53	1.52	1.56	1.41	1.5	1.5	1.52	1.5	1.51
	GUG	0.55	0.55	0.55	0.55	0.55	0.56	0.54	0.55	0.53	0.56	0.55	0.55	0.55	0.55	0.54	0.56	0.57	0.54	0.56	0.56	0.57	0.5	0.53	0.55	0.9	0.53	0.55	0.55	0.56	0.55	0.54	0.58	0.56	0.54	0.54	0.543	0.55	0.53	0.8	0.54	0.54	0.55	0.71	0.55	0.56	0.55	0.55	0.53
Ser	UCU	1.75	1.72	1.75	1.74	1.74	1.74	1.75	1.72	1.69	1.74	1.73	1.73	1.76	1.75	1.75	1.74	1.74	1.73	1.72	1.72	1.73	1.81	1.73	1.7	1.38	1.76	1.72	1.72	1.75	1.72	1.73	1.75	1.72	1.75	1.71	1.749	1.75	1.73	1.65	1.75	1.74	1.89	1.59	1.72	1.73	1.74	1.75	1.75
	UCC	0.96	0.98	0.98	0.96	0.98	0.96	0.96	0.98	1	0.97	0.97	0.98	0.95	0.97	0.96	0.99	0.95	0.98	0.95	0.97	0.98	0.85	0.99	0.99	1	0.95	0.97	0.98	0.98	0.98	0.98	0.97	0.97	0.97	0.99	0.973	0.92	0.97	0.91	0.98	0.98	0.8	0.94	0.98	0.98	0.98	0.96	0.95
	UCA	1.24	1.24	1.21	1.23	1.21	1.24	1.23	1.23	1.23	1.23	1.24	1.23	1.23	1.24	1.22	1.24	1.24	1.22	1.26	1.25	1.22	1.19	1.22	1.26	1.55	1.25	1.25	1.26	1.23	1.24	1.22	1.22	1.22	1.24	1.22	1.229	1.29	1.24	1.4	1.24	1.24	1.16	1.34	1.24	1.22	1.21	1.24	1.24
	UCG	0.53	0.54	0.53	0.54	0.54	0.53	0.53	0.54	0.57	0.54	0.53	0.54	0.53	0.54	0.55	0.52	0.55	0.55	0.55	0.55	0.53	0.51	0.56	0.53	1.07	0.51	0.55	0.54	0.52	0.53	0.55	0.54	0.58	0.5	0.54	0.538	0.58	0.54	0.89	0.52	0.53	0.51	0.78	0.54	0.54	0.55	0.54	0.51
Pro	CCU	1.53	1.54	1.51	1.54	1.51	1.53	1.52	1.56	1.5	1.53	1.53	1.51	1.54	1.54	1.54	1.5	1.53	1.49	1.54	1.54	1.53	1.59	1.53	1.54	0.81	1.59	1.52	1.52	1.54	1.54	1.5	1.52	1.53	1.55	1.53	1.548	1.55	1.55	1.06	1.52	1.53	1.6	1.2	1.54	1.53	1.52	1.53	1.55
	CCC	0.84	0.84	0.84	0.85	0.83	0.84	0.86	0.82	0.9	0.86	0.86	0.86	0.85	0.87	0.84	0.86	0.86	0.92	0.88	0.86	0.88	0.89	0.87	0.88	0.73	0.86	0.9	0.88	0.84	0.85	0.87	0.85	0.89	0.84	0.85	0.829	0.86	0.84	0.77	0.85	0.85	0.92	0.78	0.85	0.84	0.86	0.86	0.82
	CCA	1.16	1.16	1.19	1.15	1.19	1.16	1.16	1.14	1.12	1.15	1.15	1.16	1.15	1.13	1.16	1.16	1.16	1.1	1.12	1.14	1.14	1.12	1.13	1.11	1.39	1.11	1.13	1.13	1.16	1.15	1.14	1.16	1.14	1.16	1.14	1.162	1.11	1.15	1.28	1.15	1.16	1.13	1.32	1.16	1.17	1.14	1.15	1.16
	CCG	0.46	0.45	0.47	0.46	0.47	0.46	0.46	0.48	0.47	0.45	0.46	0.47	0.46	0.47	0.45	0.48	0.45	0.49	0.46	0.45	0.46	0.4	0.47	0.47	1.07	0.45	0.46	0.47	0.46	0.46	0.49	0.47	0.44	0.46	0.47	0.462	0.47	0.46	0.89	0.48	0.46	0.35	0.7	0.45	0.45	0.48	0.46	0.46
Thr	ACU	1.65	1.65	1.63	1.65	1.63	1.65	1.63	1.63	1.63	1.65	1.65	1.65	1.63	1.66	1.65	1.64	1.64	1.62	1.63	1.62	1.65	1.7	1.65	1.64	0.84	1.64	1.64	1.63	1.64	1.65	1.63	1.63	1.62	1.64	1.65	1.626	1.44	1.65	1.11	1.64	1.65	1.63	1.36	1.65	1.63	1.63	1.65	1.64
	ACC	0.69	0.67	0.69	0.68	0.7	0.68	0.69	0.68	0.69	0.68	0.68	0.68	0.69	0.67	0.68	0.67	0.68	0.69	0.7	0.7	0.68	0.72	0.7	0.69	0.85	0.72	0.7	0.71	0.67	0.68	0.69	0.68	0.69	0.67	0.67	0.678	0.83	0.68	0.85	0.68	0.68	0.74	0.76	0.67	0.69	0.68	0.68	0.68
	ACA	1.22	1.22	1.21	1.21	1.2	1.22	1.22	1.24	1.21	1.2	1.19	1.21	1.22	1.22	1.22	1.21	1.23	1.22	1.22	1.22	1.23	1.21	1.22	1.21	1.47	1.2	1.22	1.21	1.23	1.21	1.21	1.22	1.24	1.22	1.21	1.226	1.19	1.22	1.3	1.21	1.22	1.23	1.33	1.21	1.22	1.21	1.22	1.22
	ACG	0.45	0.46	0.46	0.46	0.47	0.46	0.47	0.46	0.47	0.47	0.48	0.46	0.46	0.45	0.45	0.48	0.45	0.47	0.45	0.46	0.44	0.38	0.44	0.46	0.83	0.44	0.44	0.45	0.46	0.46	0.47	0.47	0.44	0.46	0.47	0.469	0.53	0.45	0.75	0.47	0.46	0.39	0.55	0.46	0.46	0.48	0.46	0.46
Ala	GCU	1.83	1.83	1.83	1.83	1.83	1.84	1.84	1.81	1.82	1.83	1.84	1.84	1.83	1.83	1.85	1.82	1.83	1.8	1.84	1.82	1.83	1.84	1.81	1.83	0.61	1.84	1.8	1.81	1.84	1.83	1.83	1.84	1.82	1.84	1.83	1.845	1.8	1.83	1.33	1.84	1.84	1.87	1.63	1.83	1.84	1.85	1.83	1.84
	GCC	0.57	0.57	0.56	0.57	0.57	0.57	0.56	0.59	0.58	0.57	0.57	0.57	0.58	0.57	0.56	0.57	0.57	0.61	0.58	0.58	0.58	0.6	0.59	0.59	0.94	0.58	0.6	0.59	0.57	0.57	0.56	0.57	0.58	0.56	0.57	0.569	0.58	0.57	0.72	0.56	0.56	0.57	0.64	0.57	0.56	0.55	0.57	0.56
	GCA	1.2	1.2	1.2	1.21	1.2	1.2	1.2	1.21	1.22	1.21	1.2	1.19	1.21	1.18	1.18	1.2	1.2	1.19	1.2	1.23	1.23	1.21	1.23	1.22	1.33	1.21	1.23	1.22	1.19	1.2	1.18	1.19	1.2	1.2	1.18	1.195	1.19	1.19	1.16	1.19	1.21	1.13	1.18	1.2	1.21	1.19	1.2	1.2
	GCG	0.4	0.4	0.4	0.38	0.4	0.38	0.39	0.39	0.39	0.39	0.4	0.4	0.39	0.42	0.41	0.4	0.4	0.41	0.38	0.37	0.36	0.36	0.37	0.36	1.12	0.37	0.37	0.38	0.4	0.4	0.42	0.4	0.4	0.39	0.42	0.391	0.44	0.4	0.79	0.4	0.39	0.43	0.55	0.4	0.39	0.41	0.4	0.4
Tyr	UAU	1.63	1.64	1.61	1.63	1.61	1.63	1.63	1.62	1.62	1.63	1.64	1.63	1.62	1.63	1.63	1.62	1.63	1.62	1.61	1.61	1.61	1.61	1.6	1.62	1.18	1.63	1.62	1.62	1.63	1.64	1.63	1.63	1.63	1.63	1.63	1.631	1.48	1.63	1.33	1.62	1.63	1.63	1.41	1.64	1.63	1.62	1.63	1.62
	UAC	0.37	0.36	0.39	0.37	0.39	0.37	0.37	0.38	0.38	0.37	0.36	0.37	0.38	0.37	0.37	0.38	0.37	0.38	0.39	0.39	0.39	0.39	0.4	0.38	0.82	0.37	0.38	0.38	0.37	0.36	0.37	0.37	0.37	0.37	0.37	0.369	0.52	0.37	0.67	0.38	0.37	0.37	0.59	0.36	0.37	0.38	0.37	0.38
TER	UAA	1.48	1.57	1.52	1.61	1.48	1.5	1.6	1.52	1.6	1.5	1.47	1.5	1.57	1.44	1.54	1.47	1.5	1.52	1.52	1.53	1.43	1.57	1.53	1.59	0.98	1.66	1.55	1.59	1.53	1.57	1.53	1.53	1.66	1.48	1.53	1.53	1.08	1.43	1.02	1.53	1.53	1.22	1.08	1.57	1.55	1.53	1.5	1.57
	UAG	0.95	0.91	0.94	0.82	0.94	0.89	0.87	0.9	0.84	0.87	0.91	0.91	0.91	1	0.85	1.02	0.91	0.9	0.88	0.87	0.99	0.79	0.87	0.88	1.15	0.81	0.85	0.85	0.91	0.91	0.91	0.91	0.81	0.88	0.91	0.88	0.68	1	1.02	0.91	0.91	0.96	1	0.91	0.92	0.91	0.91	0.87
His	CAU	1.56	1.55	1.55	1.55	1.54	1.54	1.54	1.56	1.56	1.55	1.55	1.55	1.54	1.55	1.57	1.55	1.55	1.55	1.55	1.56	1.55	1.58	1.56	1.57	1.19	1.56	1.56	1.55	1.55	1.55	1.55	1.55	1.55	1.56	1.55	1.554	1.54	1.55	1.33	1.54	1.55	1.59	1.36	1.55	1.55	1.54	1.56	1.56
	CAC	0.44	0.45	0.45	0.45	0.46	0.46	0.46	0.44	0.44	0.45	0.45	0.45	0.46	0.45	0.43	0.45	0.45	0.45	0.45	0.44	0.45	0.42	0.44	0.43	0.81	0.44	0.44	0.45	0.45	0.45	0.45	0.45	0.45	0.44	0.45	0.446	0.46	0.45	0.67	0.46	0.45	0.41	0.64	0.45	0.45	0.46	0.44	0.44
Gln	CAA	1.53	1.53	1.52	1.52	1.52	1.53	1.53	1.53	1.52	1.53	1.53	1.53	1.53	1.53	1.53	1.52	1.52	1.54	1.53	1.53	1.53	1.58	1.53	1.53	1.14	1.57	1.52	1.52	1.53	1.53	1.53	1.52	1.53	1.53	1.53	1.525	1.59	1.53	1.31	1.53	1.53	1.57	1.34	1.53	1.53	1.53	1.53	1.54
	CAG	0.47	0.47	0.48	0.48	0.48	0.47	0.47	0.47	0.48	0.47	0.47	0.47	0.47	0.47	0.47	0.48	0.48	0.46	0.47	0.47	0.47	0.42	0.47	0.47	0.86	0.43	0.48	0.48	0.47	0.47	0.47	0.48	0.47	0.47	0.47	0.475	0.41	0.47	0.69	0.47	0.47	0.43	0.66	0.47	0.47	0.47	0.47	0.46
Asn	AAU	1.54	1.54	1.53	1.55	1.53	1.55	1.53	1.54	1.53	1.54	1.54	1.54	1.54	1.55	1.55	1.55	1.54	1.54	1.54	1.54	1.54	1.56	1.54	1.53	1.18	1.53	1.54	1.54	1.54	1.55	1.54	1.54	1.54	1.54	1.54	1.551	1.46	1.54	1.33	1.53	1.54	1.56	1.39	1.54	1.54	1.54	1.54	1.53
	AAC	0.46	0.46	0.47	0.45	0.47	0.45	0.47	0.46	0.47	0.46	0.46	0.46	0.46	0.45	0.45	0.45	0.46	0.46	0.46	0.46	0.46	0.44	0.46	0.47	0.82	0.47	0.46	0.46	0.46	0.45	0.46	0.46	0.46	0.46	0.46	0.449	0.54	0.46	0.67	0.47	0.46	0.44	0.61	0.46	0.46	0.46	0.46	0.47
Lys	AAA	1.52	1.51	1.51	1.51	1.51	1.51	1.51	1.5	1.48	1.51	1.51	1.51	1.52	1.52	1.52	1.51	1.51	1.49	1.49	1.49	1.5	1.57	1.5	1.49	1.16	1.52	1.49	1.49	1.51	1.51	1.52	1.51	1.48	1.52	1.51	1.506	1.53	1.52	1.31	1.51	1.51	1.59	1.37	1.51	1.51	1.51	1.52	1.51
	AAG	0.48	0.49	0.49	0.49	0.49	0.49	0.49	0.5	0.52	0.49	0.49	0.49	0.48	0.48	0.48	0.49	0.49	0.51	0.51	0.51	0.5	0.43	0.5	0.51	0.84	0.48	0.51	0.51	0.49	0.49	0.48	0.49	0.52	0.48	0.49	0.494	0.47	0.48	0.69	0.49	0.49	0.41	0.63	0.49	0.49	0.49	0.48	0.49
Asp	GAU	1.63	1.64	1.63	1.63	1.62	1.63	1.63	1.64	1.64	1.64	1.64	1.64	1.63	1.64	1.64	1.64	1.65	1.64	1.64	1.64	1.63	1.62	1.65	1.65	1.27	1.65	1.64	1.64	1.65	1.63	1.64	1.64	1.64	1.64	1.64	1.639	1.57	1.64	1.42	1.64	1.64	1.61	1.47	1.64	1.64	1.64	1.65	1.65
	GAC	0.37	0.36	0.37	0.37	0.38	0.37	0.37	0.36	0.36	0.36	0.36	0.36	0.37	0.36	0.36	0.36	0.35	0.36	0.36	0.36	0.37	0.38	0.35	0.35	0.73	0.35	0.36	0.36	0.35	0.37	0.36	0.36	0.36	0.36	0.36	0.361	0.43	0.36	0.58	0.36	0.36	0.39	0.53	0.36	0.36	0.36	0.35	0.35
Glu	GAA	1.46	1.47	1.45	1.46	1.45	1.46	1.46	1.46	1.48	1.46	1.47	1.47	1.46	1.47	1.47	1.45	1.46	1.47	1.46	1.47	1.47	1.54	1.47	1.46	1.17	1.49	1.47	1.47	1.46	1.47	1.46	1.46	1.47	1.46	1.46	1.459	1.51	1.47	1.34	1.46	1.46	1.54	1.39	1.47	1.46	1.47	1.46	1.46
	GAG	0.54	0.53	0.55	0.54	0.55	0.54	0.54	0.54	0.52	0.54	0.53	0.53	0.54	0.53	0.53	0.55	0.54	0.53	0.54	0.53	0.53	0.46	0.53	0.54	0.83	0.51	0.53	0.53	0.54	0.53	0.54	0.54	0.53	0.54	0.54	0.541	0.49	0.53	0.66	0.54	0.54	0.46	0.61	0.53	0.54	0.53	0.54	0.54
Cys	UGU	1.58	1.56	1.57	1.58	1.57	1.57	1.55	1.54	1.54	1.54	1.54	1.56	1.56	1.56	1.59	1.56	1.53	1.53	1.55	1.54	1.56	1.6	1.52	1.53	1.14	1.55	1.55	1.53	1.56	1.56	1.54	1.56	1.53	1.57	1.55	1.58	1.26	1.57	1.23	1.54	1.56	1.59	1.31	1.56	1.55	1.53	1.55	1.55
	UGC	0.42	0.44	0.43	0.42	0.43	0.43	0.45	0.46	0.46	0.46	0.46	0.44	0.44	0.44	0.41	0.44	0.47	0.47	0.45	0.46	0.44	0.4	0.48	0.47	0.86	0.45	0.45	0.47	0.44	0.44	0.46	0.44	0.47	0.43	0.45	0.42	0.74	0.43	0.77	0.46	0.44	0.41	0.69	0.44	0.45	0.47	0.45	0.45
TER	UGA	0.56	0.52	0.54	0.57	0.57	0.61	0.52	0.59	0.56	0.63	0.63	0.59	0.52	0.56	0.62	0.51	0.59	0.59	0.6	0.59	0.59	0.64	0.59	0.53	0.87	0.53	0.6	0.56	0.56	0.52	0.56	0.56	0.53	0.64	0.56	0.57	1.24	0.57	0.96	0.56	0.56	0.83	0.92	0.52	0.53	0.56	0.59	0.56
Trp	UGG	1	1	1	1	1	1	1	1	1	1	1	1	1	1	1	1	1	1	1	1	1	1	1	1	1	1	1	1	1	1	1	1	1	1	1	1	1	1	1	1	1	1	1	1	1	1	1	1
Arg	CGU	1.35	1.34	1.34	1.34	1.33	1.33	1.34	1.31	1.32	1.34	1.34	1.34	1.34	1.38	1.33	1.33	1.34	1.31	1.31	1.3	1.29	1.45	1.3	1.3	0.35	1.39	1.34	1.32	1.33	1.33	1.36	1.34	1.32	1.35	1.34	1.354	0.99	1.35	0.56	1.33	1.33	1.47	0.81	1.34	1.36	1.35	1.33	1.34
	CGC	0.36	0.35	0.35	0.36	0.36	0.37	0.35	0.35	0.36	0.36	0.35	0.35	0.35	0.34	0.35	0.35	0.34	0.36	0.36	0.36	0.37	0.4	0.37	0.35	0.4	0.34	0.35	0.36	0.36	0.35	0.32	0.35	0.34	0.35	0.35	0.356	0.32	0.34	0.34	0.34	0.36	0.38	0.43	0.35	0.34	0.34	0.36	0.35
	CGA	1.33	1.35	1.33	1.3	1.31	1.33	1.32	1.33	1.32	1.33	1.33	1.33	1.33	1.34	1.35	1.32	1.33	1.34	1.33	1.34	1.31	1.31	1.33	1.34	0.99	1.33	1.32	1.33	1.35	1.35	1.34	1.33	1.35	1.32	1.33	1.327	1.2	1.34	1.13	1.35	1.32	1.32	1.26	1.35	1.32	1.34	1.32	1.31
	CGG	0.45	0.46	0.47	0.45	0.47	0.45	0.45	0.47	0.44	0.44	0.44	0.46	0.45	0.45	0.43	0.48	0.44	0.44	0.45	0.46	0.46	0.43	0.47	0.46	0.99	0.45	0.45	0.45	0.46	0.46	0.46	0.44	0.43	0.45	0.45	0.449	0.47	0.44	0.82	0.45	0.46	0.45	0.74	0.46	0.45	0.44	0.44	0.45
Ser	AGU	1.21	1.21	1.2	1.21	1.2	1.22	1.21	1.21	1.17	1.21	1.21	1.2	1.21	1.18	1.2	1.18	1.19	1.18	1.18	1.2	1.24	1.31	1.18	1.19	0.6	1.2	1.18	1.18	1.2	1.21	1.21	1.2	1.18	1.23	1.22	1.199	0.95	1.22	0.68	1.2	1.19	1.34	0.96	1.21	1.21	1.21	1.2	1.23
	AGC	0.31	0.32	0.33	0.31	0.33	0.31	0.32	0.31	0.33	0.32	0.32	0.31	0.32	0.32	0.32	0.32	0.33	0.33	0.34	0.31	0.3	0.34	0.32	0.33	0.41	0.34	0.32	0.32	0.32	0.32	0.32	0.32	0.32	0.31	0.32	0.312	0.52	0.31	0.47	0.31	0.32	0.3	0.39	0.32	0.32	0.32	0.32	0.31
Arg	AGA	1.93	1.93	1.92	1.95	1.94	1.93	1.95	1.94	1.93	1.94	1.94	1.94	1.93	1.91	1.93	1.9	1.94	1.96	1.95	1.96	1.96	1.9	1.95	1.96	2.02	1.94	1.95	1.95	1.92	1.93	1.94	1.95	1.95	1.96	1.96	1.938	2.11	1.93	2.11	1.93	1.96	1.87	1.96	1.93	1.95	1.94	1.96	1.98
	AGG	0.58	0.58	0.6	0.6	0.6	0.59	0.59	0.6	0.63	0.59	0.6	0.57	0.6	0.59	0.6	0.63	0.61	0.59	0.6	0.59	0.6	0.51	0.58	0.59	1.25	0.55	0.59	0.58	0.57	0.58	0.58	0.58	0.61	0.56	0.58	0.576	0.9	0.59	1.04	0.6	0.57	0.52	0.81	0.58	0.58	0.6	0.59	0.56
Gly	GGU	1.3	1.3	1.29	1.29	1.29	1.29	1.3	1.3	1.29	1.3	1.29	1.31	1.29	1.31	1.3	1.29	1.3	1.28	1.3	1.31	1.3	1.31	1.29	1.28	0.88	1.31	1.3	1.29	1.29	1.3	1.29	1.3	1.28	1.3	1.29	1.306	1.22	1.31	0.97	1.29	1.3	1.39	1.26	1.3	1.31	1.29	1.3	1.3
	GGC	0.35	0.34	0.35	0.35	0.35	0.36	0.35	0.36	0.36	0.35	0.35	0.35	0.35	0.36	0.35	0.35	0.36	0.38	0.36	0.34	0.35	0.37	0.36	0.37	0.58	0.36	0.35	0.35	0.36	0.35	0.36	0.37	0.37	0.35	0.35	0.349	0.45	0.34	0.52	0.37	0.36	0.36	0.42	0.34	0.35	0.36	0.35	0.34
	GGA	1.7	1.71	1.71	1.72	1.72	1.71	1.71	1.71	1.68	1.71	1.71	1.7	1.72	1.7	1.71	1.71	1.7	1.66	1.68	1.68	1.68	1.67	1.67	1.68	1.16	1.68	1.67	1.68	1.7	1.71	1.69	1.7	1.69	1.72	1.72	1.705	1.6	1.7	1.4	1.69	1.7	1.65	1.4	1.71	1.7	1.71	1.71	1.71
	GGG	0.65	0.64	0.65	0.64	0.64	0.65	0.64	0.64	0.67	0.64	0.65	0.64	0.63	0.64	0.63	0.65	0.64	0.68	0.66	0.67	0.67	0.64	0.68	0.67	1.37	0.65	0.68	0.67	0.64	0.64	0.65	0.63	0.66	0.64	0.64	0.639	0.73	0.64	1.1	0.65	0.64	0.59	0.92	0.64	0.64	0.64	0.64	0.64
[truncated: 3 more columns]
